# Supplementary material for: Historical and ecological drivers of the spatial pattern of Chondrichthyes species richness in the Mediterranean Sea
Source: PLoS One. 2017 Apr 13;12(4):e0175699. doi: 10.1371/journal.pone.0175699 (PMC5391105; doi:10.1371/journal.pone.0175699)
Supplement: S1 Table — According to the synonyms, accepted names from Fishbase were used [21]. (XLSX) [file pone.0175699.s001.xlsx]

## Sheet: Checklist
			UGO A	UGO B	UGO C	UGO D	UGO E	UGO F	UGO G	UGO H	UGO I	UGO J	UGO K	UGO L	UGO M	UGO N	UGO O	UGO P
Order CARCHARHINIFORMES
Family CARCHARHINIDAE
	Carcharhinus altimus	(Springer, 1950)	1, 3	3	3	-	-	1, 3	-	3	3	-	1, 3	1, 3	3	-	82	-
	Carcharhinus brachyurus	(Günther, 1870)	1, 2, 4	4	4	1, 4	4	4	1, 2, 4	4	4	4	1, 4	1, 2, 4	4	4	4	4
	Carcharhinus brevipinna	(Müller & Henle, 1839)	1, 5	1, 5	1, 5	1, 5	1, 5	1, 5	1, 5	1, 93	1, 5	1, 90	1, 5	1, 5	1, 5	1, 5	82	5
	Carcharhinus falciformis	(Müller & Henle, 1839)	1, 6	-	-	-	-	-	-	-	-	-	6	6	-	1, 6	-	-
	Carcharhinus limbatus	(Müller & Henle, 1839)	1, 7	7	1, 7	1, 7	7	1, 7	1, 7	1, 7	1, 7	1, 90	1, 7	1, 7	1, 7	1, 7	82	7
	Carcharhinus melanopterus	(Quoy & Gaimard, 1824)	-	-	1, 8	-	-	1, 8	1, 93	-	-	1, 90	-	-	-	1, 2	82	-
	Carcharhinus obscurus	(Lesueur, 1818)	1.9	-	-	9	-	1, 2, 9	1, 9	-	9	2, 9	1, 96	1, 9	2, 9	9	-	-
	Carcharhinus plumbeus	(Nardo, 1827)	1, 10	1, 10	1, 10	1, 10	1, 10	1, 10	1, 10	1, 10	1, 10	1, 10	1, 10	1, 10	1, 10	1, 10	82	83
	Galeocerdo cuvier	(Péron & Lesueur, 1822)	-	-	-	-	-	-	99	-	-	-	-	101	-	-	-	-
	Prionace glauca	(Linnaeus, 1758)	1, 11	1, 11	1, 11	1, 11	1, 11	1, 11	1, 11	1, 11	1, 11	1, 11	1, 11	1, 11	-	1, 11	82	83
	Rhizoprionodon acutus	(Rüppell, 1837)	-	-	-	-	1, 85	-	1, 2, 86	-	-	-	-	-	-	-	-	-
Family SCYLIORHINIDAE
	Galeus atlanticus	(Vaillant, 1888)	12	-	-	-	-	-	-	-	-	-	1, 12	1, 12	-	-	-	-
	Galeus melastomus	Rafinesque, 1810	1, 13	1, 13	1, 13	1, 13	1, 13	1, 13	1, 13	1, 13	1, 13	1, 90	1, 13	1, 13	1, 13	1, 13	82	83
	Scyliorhinus canicula	(Linnaeus, 1758)	1, 14	1, 14	1, 14	1, 14	1, 14	1, 14	1, 14	1, 14	1, 14	1, 90	1, 14	1, 14	1, 14	1, 14	82	83
	Scyliorhinus stellaris	(Linnaeus, 1758)	1, 15	1, 15	1, 15	1, 15	1, 15	1, 15	1, 15	1, 15	1, 15	1, 90	1, 15	1, 15	1, 15	1, 15	82	83
Family SPHYRNIDAE
	Sphyrna lewini	(Griffith & Smith, 1834)	1, 16	-	-	1, 16	-	-	1, 16	-	-	-	1, 16	1, 16	-	-	-	-
	Sphyrna mokarran	(Rüppell, 1837)	1, 17	1, 17	1, 17	1, 96	1, 96	-	1, 17	-	1, 17	-	1, 17	1, 17	1, 96	1, 17	-	-
	Sphyrna tudes	(Valenciennes, 1822)	-	-	-	-	1, 85	-	1, 88	-	-	1, 90	-	1, 91	-	-	82	83
	Sphyrna zygaena	(Linnaeus, 1758)	1, 18	1, 18	1, 18	1, 18	1, 18	1, 18	1, 18	1, 18	1, 18	1, 18	1, 18	1, 18	1, 18	1, 18	82	83
Family TRIAKIDAE
	Galeorhinus galeus	(Linnaeus, 1758)	1, 19	1, 19	1, 19	1, 19	1, 19	1, 19	1, 19	1, 19	1, 19	1, 19	1, 19	1, 19	1, 19	1, 19	82	83
	Mustelus asterias	Cloquet, 1819	1, 20	1, 20	1, 20	1, 20	1, 20	1, 20	1, 20	1, 20	1, 20	1, 90	1, 20	1, 20	1, 20	1, 20	82	83
	Mustelus mustelus	(Linnaeus, 1758)	1, 21	1, 21	1, 21	1, 21	1, 21	1, 21	1, 21	1, 21	1, 21	1, 21	1, 21	1, 21	1, 21	1, 21	82	83
	Mustelus punctulatus	Risso, 1827	1, 22	1, 22	1, 22	1, 22	1, 22	1, 22	1, 22	1, 22	1, 22	-	1, 22	1, 22	1, 22	1, 22	82	83
Order HEXANCHIFORMES
Family HEXANCHIDAE
	Heptranchias perlo	(Bonnaterre, 1788)	1, 23	1, 95	1, 23	1, 23	1, 23	1, 95	1, 23	1, 95	1, 23	1, 90	1, 23	1, 23	1, 95	1, 23	82	83
	Hexanchus griseus	(Bonnaterre, 1788)	1, 24	1, 95	1, 95	1, 24	1, 24	1, 95	1, 24	1, 95	1, 24	1, 24	1, 24	1, 24	1, 95	1, 24	82	83
	Hexanchus nakamurai	Teng, 1962	25	-	-	1, 25	25	-	25	-	-	-	1, 25	1, 25	-	25	-	25
Order LAMNIFORMES
Family ALOPIIDAE
	Alopias superciliosus	Lowe, 1841	1, 26	26	26	1, 26	26	26	1, 26	26	1, 26	26	1, 26	1, 26	26	1, 26	26	26
	Alopias vulpinus	(Bonnaterre, 1788)	1, 27	1, 27	1, 27	1, 27	1, 27	1, 27	1, 27	1, 27	1, 27	1, 90	1, 27	1, 27	1, 27	1, 27	82	83
Family CETORHINIDAE
	Cetorhinus maximus	(Gunnerus, 1765)	1, 28	28	28	1, 28	1, 28	28	1, 28	28	1, 28	1, 28	1, 28	1, 28	28	1, 28	82	83
Family LAMNIDAE
	Carcharodon carcharias	(Linnaeus, 1758)	1, 29	1, 29	1, 29	1, 29	1, 29	1, 29	1, 29	1, 29	1, 29	1, 90	1, 29	1, 29	1, 29	1, 29	82	83
	Isurus oxyrinchus	Rafinesque, 1810	1, 30	1, 30	1, 30	1, 30	1, 30	1, 30	1, 30	1, 30	1, 30	1, 30	1, 30	1, 30	1, 30	1, 30	82	83
	Isurus paucus	Guitart, 1966	1, 2, 31	-	-	-	-	-	-	-	-	-	1, 31	1, 31	-	-	-	-
	Lamna nasus	(Bonnaterre, 1788)	1, 32	1, 32	1, 32	1, 32	1, 32	1, 32	1, 32	32	1, 32	1, 32	1, 32	1, 32	1, 32	1, 32	82	83
Family ODONTASPIDIDAE
	Carcharias taurus	Rafinesque, 1810	1, 33	1, 95	-	1, 33	1, 33	-	1, 33	1, 33	1, 33	1, 33	1, 33	1, 33	1, 33	1, 33	82	83
	Odontaspis ferox	(Risso, 1810)	1, 34	1, 34	34	1, 34	1, 34	1, 34	1, 34	1, 34	1, 34	1, 34	1, 34	1, 34	1, 34	1, 34	82	83
Order SQUALIFORMES
Family CENTROPHORIDAE
	Centrophorus granulosus	(Bloch & Schneider, 1801)	1, 95	1, 102	1, 95	1, 95	1, 95	1, 95	1, 95	1, 95	1, 95	1, 90	1, 95	1, 95	1, 95	1, 95	82	83
	Centrophorus uyato	Rafinesque, 1810	1, 35	35	-	1, 35	1, 35	35	1, 35	35	1, 35	1, 90	1, 35	1, 35	35	1, 35	82	35
Family DALATIIDAE
	Dalatias licha	(Bonnaterre, 1788)	1, 36	-	-	1, 36	1, 95	-	1, 95	-	1, 95	1, 90	1, 36	1, 36	-	1, 95	82	83
Family ECHINORHINIDAE
	Echinorhinus brucus	(Bonnaterre, 1788)	1, 37	37	1, 95, 97	1, 37	1, 95, 97	-	1, 37	-	1, 37	1, 37	1, 95, 97	1, 37	-	1, 95, 97	82	83
Family ETMOPTERIDAE
	Etmopterus spinax	(Linnaeus, 1758)	1, 38	38	-	1, 38	1, 38	38	1, 38	-	1, 38	1, 38	1, 38	1, 38	-	1, 38	82	83
Family OXYNOTIDAE
	Oxynotus centrina	(Linnaeus, 1758)	1, 39	1, 39	1, 39	1, 39	1, 39	1, 39	1, 39	1, 39	1, 39	1, 39	1, 39	1, 39	1, 39	1, 39	82	83
Family SOMNIOSIDAE
	Centroscymnus coelolepis	Barbosa du Bocage & de Brito Capello, 1864	1, 40	-	-	1, 40	-	-	1, 40	-	1, 95	-	1, 40	1, 40	-	1, 40	-	-
	Somniosus rostratus	(Risso, 1827)	1, 41	-	-	1, 41	-	41	1, 41	-	1, 95	41	1, 95	1, 41	-	1, 95	-	-
Family SQUALIDAE
	Squalus acanthias	Linnaeus, 1758	1, 42	1, 42	1, 42	1, 42	1, 42	1, 42	1, 42	1, 42	1, 42	1, 42	1, 42	1, 42	1, 42	1, 42	82	83
	Squalus blainville	(Risso, 1827)	1, 95	1, 43	1, 43	1, 43	1, 43	1, 43	1, 43	1, 43	1, 43	1, 43	1, 43	1, 43	1, 43	1, 43	82	83
	Squalus megalops	(MacLeay, 1881)	2, 44	-	-	44	-	-	2, 44	-	-	-	2, 44	2, 44	-	2, 44	-	-
Order SQUATINIFORMES
Family SQUATINIDAE
	Squatina aculeata	Cuvier, 1829	1, 45	-	1, 95, 45	1, 45	1, 95	-	1, 45	-	1, 45	-	1, 45	45	-	1, 45	82	-
	Squatina oculata	Bonaparte, 1840	1, 46	1, 95	1, 95	1, 46	1, 46	1, 95	1, 46	1, 95	1, 46	1, 90	1, 46	1, 46	1, 46	1, 46	82	83
	Squatina squatina	(Linnaeus, 1758)	1, 95	1, 95	1, 95	1, 47	1, 95	1, 95	1, 47	1, 95	1, 95	1, 47	1, 95	1, 47	1, 95	1, 47	82	83
Order MYLIOBATIFORMES
Family DASYATIDAE
	Dasyatis centroura	(Mitchill, 1815)	48	1, 94	1, 48	1, 48	1, 48	1, 48	1, 48	1, 48	1, 48	1, 48	1, 48	1, 48	1, 48	1, 48	82	83
	Dasyatis chrysonota	(Smith, 1828)	-	-	-	-	-	1, 87	-	-	-	-	-	-	-	87	-	-
	Dasyatis marmorata	(Steindachner, 1892)	-	-	-	-	-	1, 49	-	-	-	-	1, 113	-	-	1, 2, 49	49	-
	Dasyatis pastinaca	(Linnaeus, 1758)	1, 50	1, 94	1, 50	1, 50	1, 50	1, 50	1, 50	1, 50	1, 50	1, 90	1, 50	1, 50	1, 50	1, 50	82	83
	Dasyatis tortonesei	Capapé, 1975	1, 94	1, 94	1, 94	1, 94	1, 94	1, 94	1, 94	1, 94	1, 94	-	1, 94	1, 95	1, 94	1, 94	82	-
	Himantura uarnak	(Forsskael, 1775)	-	-	1, 2, 51, 93	-	-	1, 2, 51	-	1, 2	-	-	-	-	-	-	82	-
	Pteroplatytrygon violacea	(Bonaparte, 1832)	1, 52	-	52	1, 52	1, 52	52	1, 52	-	52	1, 90	1, 52	1, 52	-	1, 52	82	83
	Taeniura grabata	(Geoffroy Saint-Hilaire, 1817)	53	-	1, 53	-	-	1, 53	1, 53	1, 86	1, 53	-	-	-	53	1, 53	82	-
Family GYMNURIDAE
	Gymnura altavela	(Linnaeus, 1758)	1, 54	1, 54	1, 54	1, 54	1, 54	1, 54	1, 54	1, 54	1, 54	54	1, 54	1, 54	1, 54	1, 54	82	83
Family MOBULIDAE
	Mobula mobular	(Bonnaterre, 1788)	1, 55	1, 55	1, 55	1, 55	1, 55	1, 55	1, 55	1, 55	1, 55	1, 55	1, 55	1, 55	1, 55	1, 55	82	83
Family MYLIOBATIDAE
	Myliobatis aquila	(Linnaeus, 1758)	1.56	1.56	1.56	1.56	1.56	1.56	1.56	1.56	1.56	1.56	1.56	1.56	1.56	1.56	82	83
	Pteromylaeus bovinus	(Geoffroy Saint-Hilaire, 1817)	1, 57	1, 57	1, 57	1, 57	1, 57	57	1, 57	1, 57	1, 57	1, 57	1, 57	1, 57	1, 57	1, 57	82	83
Family RHINOPTERIDAE
	Rhinoptera marginata	(Geoffroy Saint-Hilaire, 1817)	1, 58	1, 58	1, 58	1, 58	1, 58	1, 58	58	1, 58	1, 58	1, 90	1, 58	1, 58	1, 58	1, 58	82	83
Order PRISTIFORMES
Family PRISTIDAE
	Pristis pectinata	Latham, 1794	-	-	-	59	1, 85	1, 59	59	1, 86	-	-	1, 86	1, 59	1, 86	-	-	83
	Pristis pristis	(Linnaeus, 1758)	-	-	-	60	1, 85	-	60	-	-	-	-	1	-	-	-	60
Order RAJIFORMES
Family RAJIDAE
	Dipturus batis	(Linnaeus, 1758)	1, 61	-	-	1, 61	1, 61	-	1, 61	-	-	1, 90	1, 61	1, 61	-	-	82	83
	Dipturus nidarosiensis	(Storm, 1881)	-	-	-	-	-	-	100	-	-	-	-	-	-	-	-	-
	Dipturus oxyrinchus	(Linnaeus, 1758)	1, 62	1, 62	1, 62	1, 62	1, 62	1, 62	1, 62	1, 62	1, 62	1, 62	1, 62	1, 62	1, 62	1, 62	82	62, 83
	Leucoraja circularis	(Couch, 1838)	1, 63	-	63	1, 63	1, 63	-	1, 63	-	63	-	1, 63	1, 63	-	1, 63	82	83
	Leucoraja fullonica	(Linnaeus, 1758)	1, 64	-	-	1, 64	1, 64	64	1, 64	89	-	1, 90	1, 64	1, 64	-	1, 64	82	83
	Leucoraja melitensis	Clark, 1926	1, 65	-	-	98	-	-	1, 65	-	65	1, 65	-	-	-	1, 65	-	-
	Leucoraja naevus	(Müller & Henle, 1841)	1, 66	1, 89	-	1, 66	1, 66	66	1, 66	1, 86	66	66	1, 66	1, 66	-	1, 66	82	-
	Raja africana(Túnez?)	Capepe, 1977	-	-	-	-	-	-	-	-	-	-	-	-	-	1, 92	-	-
	Raja asterias	Delaroche, 1809	1, 67	1, 67	1, 67	1, 67	1, 67	1, 67	1, 67	1, 67	1, 67	1, 90	1, 67	1, 67	1, 67	1, 67	82	83
	Raja brachyura	Lafont, 1871	1, 68	-	-	1, 68	1, 68	-	1, 68	-	-	68	1, 68	1, 68	-	1, 68	-	-
	Raja clavata	Linnaeus, 1758	1, 69	1, 69	1, 69	1, 69	1, 69	1, 69	1, 69	1, 69	1, 69	1, 69	1, 69	1, 69	1, 69	1, 69	82	83
	Raja miraletus	Linnaeus, 1758	1, 70	1, 70	1, 70	1, 70	1, 70	1, 70	1, 70	1, 70	1, 70	1, 90	1, 70	1, 70	1, 70	1, 70	82	83
	Raja montagui	Fowler, 1910	1, 71	-	71	1, 71	1, 71	-	1, 71	1, 89	71	-	1, 71	1, 71	-	1, 71	82	83
	Raja polystigma	Regan, 1923	1, 72	-	-	1, 72	1, 72	-	1, 72	-	72	-	1, 72	1, 72	-	1, 72	82	83
	Raja radula	Delaroche, 1809	1, 73	1, 73	1, 73	1, 73	1, 73	1, 73	1, 73	1, 73	1, 73	1, 90	-	1, 73	1, 73	1, 73	82	83
	Raja undulata	Lacepède, 1802	1, 74	-	-	1, 74	1, 74	1, 74	1, 74	1, 74	-	-	1, 74	1, 74	-	1, 74	82	74
	Rostroraja alba	(Lacepède, 1803)	1, 75	-	-	1, 75	1, 75	-	1, 75	-	75	1, 75	1, 75	1, 75	-	1, 75	82	83
Order RHINOBATIFORMES
Family RHINOBATIDAE
	Rhinobatos cemiculus	Geoffroy Saint-Hilaire, 1817	1, 76	1, 76	1, 76	1, 76	1, 76	1, 76	1, 76	1, 76	1, 76	1, 76	1, 76	1, 76	1, 76	1, 76	82	76
	Rhinobatos rhinobatos	(Linnaeus, 1758)	1, 77	1, 77	1, 77	1, 77	1, 77	1, 77	1, 77	1, 77	1, 77	1, 90	1, 77	1, 77	1, 77	1, 77	82	83
Order TORPEDINIFORMES
Family TORPEDINIDAE
	Torpedo marmorata	Risso, 1810	1, 78	1, 78	1, 78	1, 78	1, 78	1, 78	1, 78	1, 78	1, 78	1, 90	1, 78	1, 78	1, 78	1, 78	82	83
	Torpedo nobiliana	Bonaparte, 1835	1, 79	1, 79	1, 79	1, 79	1, 79	1, 79	1, 79	1, 89	1, 79	1, 90	1, 79	1, 79	1, 79	1, 79	82	83
	Torpedo sinuspersici	Olfers, 1831	-	-	-	-	-	-	-	-	-	-	-	-	2	-	-	-
	Torpedo torpedo	(Linnaeus, 1758)	1, 80	1, 80	1, 80	1, 80	1, 80	1, 80	1, 80	1, 80	1, 80	1, 90	1, 80	1, 80	1, 80	1, 80	82	83
Order CHIMAERIFORMES
Family CHIMAERIDAE
	Chimaera monstrosa	Linnaeus, 1758	1, 81	1, 81, 103	-	1, 81	1, 81	-	1, 81	1, 81	1, 81	1, 81	1, 81	1, 81	81	1, 81	82	83
	Hydrolagus mirabilis	(Collett, 1904)	-	-	-	-	-	-	-	-	-	-	-	-	84	-	-	-

## Sheet: Notes 
Id	Notes
1	Froese R, Pauly D. FishBase. 2015 [cited 15 May 2015]. In: [Internet]. Available from: https://www.fishbase.org.
2	Bradai MN, Saidi B, Enajjar S. Elasmobranchs of the Mediterranean and Black sea: status, ecology and biology. Bibliographic analysis. Studies and Reviews. General Fisheries Commission for the Mediterranean. Rome: Food and Agriculture Organization of the United Nations; 2012.
3	Mancini PL, Pillans RD, Amorim AF, Gonzalez M, Anderson C. Carcharhinus altimus. The IUCN Red List of Threatened Species 2015: e.T161564A48941657. 2015 [cited 2015 Oct 23].
4	Morey G, Soldo A, Gordon I. Carcharhinus brachyurus. The IUCN Red List of Threatened Species 2015: e.T41741A48925912. 2015 [cited 2015 Oct 23].
5	Burgess GH 2009. Carcharhinus brevipinna. The IUCN Red List of Threatened Species 2009: e.T39368A10182758. 2015 [cited 2015 Oct 23]. Available from: http://dx.doi.org/10.2305/IUCN.UK.2009-2.RLTS.T39368A10182758.en.
6	Bonfil R, Amorim A, Anderson C, Arauz R, Baum J, Clarke SC, et al. Carcharhinus falciformis. The IUCN Red List of Threatened Species 2015: e.T39370A48922174. 2015 [cited 2015 Oct 23].
7	Burgess GH, Branstetter S. Carcharhinus limbatus. The IUCN Red List of Threatened Species 2015: e.T3851A48950971. 2015 [cited 2015 Oct 23].
8	Heupel M. Carcharhinus melanopterus. The IUCN Red List of Threatened Species 2009: e.T39375A10219032. 2015 [cited 2015 Oct 23]. Available from: http://dx.doi.org/10.2305/IUCN.UK.2009-2.RLTS.T39375A10219032.en
9	Musick J, Grubbs D, Baum JK, Cortés E. Carcharhinus obscurus. The IUCN Red List of Threatened Species 2015: e.T3852A48951881. 2015 [cited 2015 Oct 23].
10	Ferretti F, Walls R, Musick J, Stevens JD, Baum JK, Bradai MN, et al. Carcharhinus plumbeus. The IUCN Red List of Threatened Species 2015: e.T3853A48946805.2015 [cited 2015 Oct 23].
11	Sims D, Fowler SL, Ferretti F, Stevens JD. Prionace glauca. The IUCN Red List of Threatened Species 2015: e.T39381A48924261. 2015 [cited 2015 Oct 23].
12	Coelho RP, Rey J, Serena F, Mancusi C, Guallart J. Galeus atlanticus. The IUCN Red List of Threatened Species 2015: e.T63149A48918561. 2015 [cited 2015 Oct 23].
13	Abella A, Serena F, Mancusi C, Ungaro N, Hareide NR, Guallart J, et al. Galeus melastomus. The IUCN Red List of Threatened Species 2015: e.T161398A48915013. 2015 [cited 2015 Oct 23].
14	Serena F, Ellis J, Abella A, Mancusi C, Haka F, Guallart J, et al. Scyliorhinus canicula. The IUCN Red List of Threatened Species 2015: e.T161399A48916046. 2015 [cited 2015 Oct 23].
15	Ellis J, Serena F, Mancusi C, Haka F, Morey G, Guallart J, et al. Scyliorhinus stellaris. The IUCN Red List of Threatened Species 2015: e.T161484A48923567. 2015 [cited 2015 Oct 23].
16	Ferretti F, Walls RHL, Soldo A, Baum JK, Clarke SC, Domingo A, et al. Sphyrna lewini. The IUCN Red List of Threatened Species 2015: e.T39385A48929458. 2015 [cited 2015 Oct 23].
17	Asber M, Bucal D, Cliff G, Denham J, Ducrocq M, Dulvy NK, et al. Sphyrna mokarran. The IUCN Red List of Threatened Species 2015: e.T39386A73775475. 2015 [cited 2015 Oct 23].
18	Ferretti F, Soldo A, Walls R, Casper B, Domingo A, Gaibor N, et al. Sphyrna zygaena. The IUCN Red List of Threatened Species 2015: e.T39388A48930610. 2015 [cited 2015 Oct 23].
19	McCully S, Dureuil M, Farrell E. Galeorhinus galeus. The IUCN Red List of Threatened Species 2015: e.T39352A48938136. 2015 [cited 2015 Oct 23].
20	Farrell E, McCully S, Dulvy N, Mancusi C, Ellis J. Mustelus asterias. The IUCN Red List of Threatened Species 2015: e.T39357A48940630. 2015 [cited 2015 Oct 23].
21	Farrell ED, Dulvy NK, Walls RHL. Mustelus mustelus. The IUCN Red List of Threatened Species 2015: e.T39358A48940145. 2015 [cited 2015 Oct 23].
22	Dulvy N, Farrell E, Buscher E. Mustelus punctulatus. The IUCN Red List of Threatened Species 2015: e.T161485A48921534. 2015 [cited 2015 Oct 23].
23	Soldo A, Bariche M. Heptranchias perlo. The IUCN Red List of Threatened Species 2015: e.T41823A48906479. 2015 [cited 2015 Oct 23].
24	Walls R, Soldo A, Bariche M, Buscher E, Cook SF, Compagno LJV.. Hexanchus griseus. The IUCN Red List of Threatened Species 2015: e.T10030A48939463. 2015 [cited 2015 Oct 23].
25	Soldo A. Hexanchus nakamurai. The IUCN Red List of Threatened Species 2015: e.T161352A48952477. 2015 [cited 2015 Oct 23].
26	Walls R, Soldo A. Alopias superciliosus. The IUCN Red List of Threatened Species 2015: e.T161696A48907814. 2015 [cited 2015 Oct 23].
27	Ellis J, Ferretti F, Soldo A, Walls R. Alopias vulpinus. The IUCN Red List of Threatened Species 2015: e.T39339A48936583. 2015 [cited 2015 Oct 23].
28	Sims D, Fowler SL, Clò S, Jung A, Soldo A, Bariche M. Cetorhinus maximus. The IUCN Red List of Threatened Species 2015: e.T4292A48953216. 2015 [cited 2015 Oct 23].
29	Soldo A, Bradai MN, Walls R. Carcharodon carcharias. The IUCN Red List of Threatened Species 2015: e.T3855A48948790. 2015 [cited 2015 Oct 23].
30	Walls R, Soldo A, Cailliet GM, Cavanagh RD, Kulka DW, Stevens JD, et al. Isurus oxyrinchus. The IUCN Red List of Threatened Species 2015: e.T39341A48934371.2015 [cited 2015 Oct 23].
31	Reardon M, Gerber L, Cavanagh RD, Soldo A, Walls R. Isurus paucus. The IUCN Red List of Threatened Species 2015: e.T60225A48907515. 2015 [cited 2015 Oct 23].
32	Stevens J, Fowler SL, Soldo A, McCord M, Baum J, Acuña E, et al. Lamna nasus (Mediterranean subpopulation). The IUCN Red List of Threatened Species 2006: e.T61420A12478828. 2006 [cited 2015 Oct 23]. Available from: http://dx.doi.org/10.2305/IUCN.UK.2006.RLTS.T61420A12478828.en.
33	Walls R, Soldo A, Fordham S, Buscher E. Carcharias taurus. The IUCN Red List of Threatened Species 2015: e.T3854A48947509. 2015 [cited 2015 Oct 23].
34	Pollard DA, Gordo I, Williams S, Flaherty AA, Fergusson I, Dicken M et al. Odontaspis ferox. The IUCN Red List of Threatened Species 2015: e.T41876A48949693. 2015 [cited 2015 Oct 23].
35	Guallart J, Walls R. Centrophorus uyato. The IUCN Red List of Threatened Species 2015: e.T41745A72821789. 2015 [cited 2015 Oct 23].
36	Walls R, Guallart J. Dalatias licha. The IUCN Red List of Threatened Species 2015: e.T6229A48948357. 2015 [cited 2015 Oct 23].
37	Ferretti F, Buscher E. Echinorhinus brucus. The IUCN Red List of Threatened Species 2015: e.T41801A48909148. 2015 [cited 2015 Oct 23].
38	Guallart J, Coelho RP, Blasdale T, Mancusi C, Serena F, Ungaro N, et al. Etmopterus spinax. The IUCN Red List of Threatened Species 2015: e.T161388A48913532. 2015 [cited 2015 Oct 23].
39	Bradaï MN, Serena F, Bianchi I, Ebert DA. Oxynotus centrina. The IUCN Red List of Threatened Species 2007: e.T63141A12622296. 2007 [cited 2015 Oct 23]. Available from: http://dx.doi.org/10.2305/IUCN.UK.2007.RLTS.T63141A12622296.en.
40	Dureuil M, Jung A. Centroscymnus coelolepis. The IUCN Red List of Threatened Species 2015: e.T41747A48923952. 2015 [cited 2015 Oct 23].
41	Guallart J, Mancusi C, McCormack C. Somniosus rostratus. The IUCN Red List of Threatened Species 2015: e.T161432A48910055. 2015 [cited 2015 Oct 23].
42	Ellis J, Soldo A, Dureuil M, Fordham S. Squalus acanthias. The IUCN Red List of Threatened Species 2015: e.T91209505A48910866. 2015 [cited 2015 Oct 23].
43	Soldo A, Bradai MN, Buscher E, Ebert DA, Serena F, Mancusi C. Squalus blainville. The IUCN Red List of Threatened Species 2015: e.T161536A48945457. 2015 [cited 2015 Oct 23].
44	Cavanagh RD, Lisney TJ, Bradai MN, Buscher E. Squalus megalops. The IUCN Red List of Threatened Species 2015: e.T41859A48954752. 2015 [cited 2015 Oct 23].
45	Soldo A, Bariche M. Squatina aculeata. The IUCN Red List of Threatened Species 2015: e.T61417A48957735. 2015 [cited 2015 Oct 23].
46	Ferretti F, Morey G, Serena F, Mancusi C, Coelho RP, Seisay M, et al. Squatina oculata. The IUCN Red List of Threatened Species 2015: e.T61418A48957418. 2015 [cited 2015 Oct 23].
47	Ferretti F, Morey G, Serena F, Mancusi C, Fowler SL, Dipper F, et al. Squatina squatina. The IUCN Red List of Threatened Species 2015: e.T39332A48933059. 2015 [cited 2015 Oct 23]. Available from: http://dx.doi.org/10.2305/IUCN.UK.2015-1.RLTS.T39332A48933059.en.
48	Rosa RS, Furtado M, Snelson F, Piercy A, Grubbs RD, Serena F, et al. Dasyatis centroura. The IUCN Red List of Threatened Species 2015: e.T63152A48918219. 2015 [cited 2015 Oct 23].
49	Bradai MN, Notarbartolo di Sciara G, Serena F, Mancusi C. Dasyatis marmorata. The IUCN Red List of Threatened Species 2015: e.T161748A48919544. 2015 [cited 2015 Oct 23].
50	Serena F, Mancusi C, Morey G, Ellis JR. Dasyatis pastinaca. The IUCN Red List of Threatened Species 2015: e.T161453A48933979. 2015 [cited 2015 Oct 23].
51	Manjaji Matsumoto BM, White WT, Gutteridge AN. 2015. Himantura uarnak. The IUCN Red List of Threatened Species 2015: e.T161692A5481403. 2015 [cited 2015 Oct 23].
52	Baum JK, Bianchi I, Domingo A, Ebert DA, Grubbs D, Mancusi C, et al. Pteroplatytrygon violacea. The IUCN Red List of Threatened Species 2015: e.T161731A48927848. 2015 [cited 2015 Oct 23].
53	Jung A, Buscher E. Taeniurops grabata. The IUCN Red List of Threatened Species 2015: e.T161513A48946327. 2015 [cited 2015 Oct 23].
54	Walls R, Vacchi M, Notarbartolo di Sciara G, Serena F, Dulvy N. Gymnura altavela. The IUCN Red List of Threatened Species 2015: e.T63153A48931613. 2015 [cited 2015 Oct 23].
55	Notarbartolo di Sciara G, Serena F, Mancusi C. Mobula mobular. The IUCN Red List of Threatened Species 2015: e.T39418A48942228. 2015 [cited 2015 Oct 23]. Available from: http://dx.doi.org/10.2305/IUCN.UK.2015-1.RLTS.T39418A48942228.en.
56	Serena F, Holtzhausen J, Ebert DA, Mancusi C. Myliobatis aquila. The IUCN Red List of Threatened Species 2015: e.T161569A48960384. 2015 [cited 2015 Oct 23].
57	Walls R, Buscher E. Pteromylaeus bovinus. The IUCN Red List of Threatened Species 2015: e.T60127A48942395. 2015 [cited 2015 Oct 23].
58	Ferretti F, Notarbartolo di Sciara G, Serena F, Ducrocq M. Rhinoptera marginata. The IUCN Red List of Threatened Species 2015: e.T161463A48939205. 2015 [cited 2015 Oct 23].
59	Kyne PM. Pristis pectinata. The IUCN Red List of Threatened Species 2015: e.T18175A48956847. 2015 [cited 2015 Oct 23].
60	Kyne PM. Pristis pristis. The IUCN Red List of Threatened Species 2015: e.T18584848A48950295. 2015 [cited 2015 Oct 23].
61	Dulvy N, Notarbartolo di Sciara G, Serena F, Tinti F, Ungaro N, Mancusi C, et al. Dipturus batis. The IUCN Red List of Threatened Species 2015: e.T39397A72122442. 2015 [cited 2015 Oct 23].
62	Ellis J, Abella A, Serena F, Stehmann MFW, Walls R. Dipturus oxyrinchus. The IUCN Red List of Threatened Species 2015: e.T63100A48908629.2015 [cited 2015 Oct 23]. Available from: http://dx.doi.org/10.2305/IUCN.UK.2015-1.RLTS.T63100A48908629.en.
63	McCully S, Ellis J, Walls R, Fordham S. Leucoraja circularis. The IUCN Red List of Threatened Species 2015: e.T161464A48938919. 2015 [cited 2015 Oct 23]. Available from: http://dx.doi.org/10.2305/IUCN.UK.2015-1.RLTS.T161464A48938919.en.
64	McCully S, Walls R. Leucoraja fullonica. The IUCN Red List of Threatened Species 2015: e.T161461A48938639. 2015 [cited 2015 Oct 23]. Available from: http://dx.doi.org/10.2305/IUCN.UK.2015-1.RLTS.T161461A48938639.en.
65	Dulvy N, Walls R. Leucoraja melitensis. The IUCN Red List of Threatened Species 2015: e.T61405A48954483. 2015 [cited 2015 Oct 23]. Available from: http://dx.doi.org/10.2305/IUCN.UK.2015-1.RLTS.T61405A48954483.en.
66	Ellis J, Dulvy N, Walls R. Leucoraja naevus. The IUCN Red List of Threatened Species 2015: e.T161626A48949434. 2015 [cited 2015 Oct 23]. Available from: http://dx.doi.org/10.2305/IUCN.UK.2015-1.RLTS.T161626A48949434.en.
67	Serena F, Abella A, Walls R, Dulvy N. Raja asterias. The IUCN Red List of Threatened Species 2015: e.T63120A48913317.2015 [cited 2015 Oct 23]. Available from: http://dx.doi.org/10.2305/IUCN.UK.2015-1.RLTS.T63120A48913317.en.
68	McCully S, Serena F, Walls RHL, Morey G, Ellis JR. Raja brachyura. The IUCN Red List of Threatened Species 2015: e.T161691A48907330. 2015 [cited 2015 Oct 23].
69	Ellis J, Dulvy N, Walls R, Serena F. Malacoraja clavata. The IUCN Red List of Threatened Species 2015: e.T39399A48943863. 2015 [cited 2015 Oct 23].
70	Dulvy NK, Walls RHL, Abella A, Serena F, Bradai MN. Raja miraletus. The IUCN Red List of Threatened Species 2015: e.T161599A48955781. 2015 [cited 2015 Oct 23].
71	Ellis JR, Walls RHL, Serena F, Dulvy NK. Raja montagui. The IUCN Red List of Threatened Species 2015: e.T63146A48919726. 2015 [cited 2015 Oct 23].
72	Ungaro N, Dulvy NK, Tinti F, Bertozzi M, Notarbartolo di Sciara G, Serena F, et al. Raja polystigma. The IUCN Red List of Threatened Species 2015: e.T161673A48910425. 2015 [cited 2015 Oct 23]. Available from: http://dx.doi.org/10.2305/IUCN.UK.2015-1.RLTS.T161673A48910425.en.
73	Mancusi C, Morey G, Serena F. 2015. Raja radula. The IUCN Red List of Threatened Species 2015: e.T161339A48959781. 2015 [cited 2015 Oct 23].
74	Coelho R, Bertozzi M,Ungaro N, Ellis J. Raja undulata. The IUCN Red List of Threatened Species 2009: e.T161425A5420694. 2009 [cited 2015 Oct 23]. Available from: http://dx.doi.org/10.2305/IUCN.UK.2009-2.RLTS.T161425A5420694.en.
75	Ellis J, Morey G, Walls R. Rostroraja alba. The IUCN Red List of Threatened Species 2015: e.T61408A48954174. 2015 [cited 2015 Oct 23].
76	Soldo A, Bradai MN. Glaucostegus cemiculus. The IUCN Red List of Threatened Species 2015: e.T63132A48913966. 2015 [cited 2015 Oct 23].
77	Bradai MN, Soldo A. Rhinobatos rhinobatos. The IUCN Red List of Threatened Species 2015: e.T63131A48914275. 2015 [cited 2015 Oct 23].
78	Notarbartolo di Sciara G, Serena F, Ungaro N, Ferretti F, Pheeha S, Human B, et al. Torpedo marmorata. The IUCN Red List of Threatened Species 2015: e.T161328A48956090. 2015 [cited 2015 Oct 23].
79	Bradai MN, Ellis J. Tetronarce nobiliana. The IUCN Red List of Threatened Species 2015: e.T161580A48958928 .2015 [cited 2015 Oct 23].
80	Serena F, Notarbartolo di Sciara G, Ungaro N. Torpedo torpedo. The IUCN Red List of Threatened Species 2015: e.T161397A48915466. 2015 [cited 2015 Oct 23].
81	Dagit DD, Hareide NR. Chimaera monstrosa. The IUCN Red List of Threatened Species 2015: e.T63114A48912471. 2015 [cited 2015 Oct 23].
82	Bilecenoglu M, Taskavak E, Mater S, Kaya M. Checklist of the marine fishes of Turkey. Zootaxa 2002; 113: 1-194.
83	Lipej L, Dulčić J. Checklist of the Adriatic Sea Fishes. Zootaxa 2010; 2589: 1-92.
84	Hassan M. Occurrence of large-eyed rabbitfish Hydrolagus mirabilis, Chimaeridae, in Syrian waters (eastern Mediterranean). Mar Biodivers Rec. 2013. doi: 10.1017/S175526721200111X
85	Papaconstantinou C. Check-list of marine fishes of Greece. Fauna Graeciae IV. 1988.
86	Bauchot ML. Raies et autres batoides. In: Fischer W,Bauchot ML, Schneider M, editors. Fiches FAO d'identificationpour les besoins de la pêche. (rev. 1). Mèditerranée et mer Noire. Zone de pêche 37. Vol. II. Rome: Commission des Communautés Européennes and Food and Agriculture Organization of the United Nations; 1987. pp. 845-886.
87	Golani D, Capape C. First records of the blue stingray, Dasyatis chrysonota (Smith, 1828) (Chondrichthyes: Dasyatidae), off the coast of Israel (eastern Mediterranean). Acta Adriat. 2004; 45(1):107-113.
88	Minelli A, Ruffo S, La Posta. Checklist delle specie della fauna Italiana, 110. Bologna: Calderini; 1993.
89	Stehmann M, Bürkel DL. Rajidae. In: Whitehead PJP, Bauchot ML, Hureau JC, Nielsen J, Tortonese E, editors. Fishes of the north-eastern Atlantic and Mediterranean Vol. 1. Paris: UNESCO; 1984 pp. 163-196.
90	Lanfranco GG. The fish around Malta (Central Mediterranean). Malta: Progress Press Co. Ltd.; 1996.
91	Lloris D, Rucabado J, del Cerro Ll, Portas F, Demestre M, Roig A. Tots els peixos del Mar Català. I: Llistat de cites I referències. Treballs Soc. Cat. Ict. Herp. 1984; 1:1-208.
92	Stehmann M. Rajidae. In: Quero JC, Hureau JC, Karrer C, Post A, Saldanha L, editors. Check-list of the fishes of the eastern tropical Atlantic, Vol. 1. Lisbon: Junta Nacional de Investigaçao Cientifica e Tecnológica. 1990, 29-50.
93	Serena F. Field identification guide to the sharks and rays of the Mediterranean and Black Sea. FAO Species Identification Guide for Fisheries Purpose. Rome: Food and Agriculture Organization of the United Nations; 2005.
94	McEachran JD, Capapé C. Dasyatidae. In: Whitehead PJP, Bauchot ML, Hureau JC, Nielsen J, Tortonese E, editors. Fishes of the north-eastern Atlantic and Mediterranean Vol. 1. Paris: UNESCO; 1984 pp. 197-202.
95	Compagno LJV. FAO Species Catalogue. Vol. 4. Sharks of the world. An annotated and illustrated catalogue of shark species known to date. Part 1 - Hexanchiformes to Lamniformes. Rome: FAO; 1984.
96	Compagno LJV. FAO Species Catalogue. Vol. 4. Sharks of the world. An annotated and illustrated catalogue of shark species known to date. Part 2 - Carcharhiniformes. Rome: FAO; 1984.
97	Paul L. (SSG Australia & Oceania Regional Workshop, March 2003). Echinorhinus brucus. The IUCN Red List of Threatened Species 2003: e.T41801A10563978. 2003 [cited 2015 Oct 23]. Available from: http://dx.doi.org/10.2305/IUCN.UK.2003.RLTS.T41801A10563978.en.
98	Aldebert Y. Demersal resources of the Gulf of Lions (NW Medieterranean). Impact of exploitation on fish diversity. Vie Milieu. 1997;47: 275-284.
99	Celona A. First record of a tiger shark Galeocerdo cuvier (Peron & Lesueur, 1822) in the Italian waters. Ann Ser Hist Nat. 2000; 10: 207-210.
100	Cannas R, Follesa MC, Cabiddu S, Porcu C, Salvadori S, Iglésias SP, et al. Molecular and morphological evidence of the occurrence of the Norwegian skate Dipturus nidarosiensis (Storm, 1881) in the Mediterranean Sea. Mar Biol Res. 2010; 6: 341-350.
101	Pinto de la Rosa FJ. Tiburones del mar de Alborán. Málaga: Servicio publicaciones Centro de Ediciones de la Diputación de Málaga; 1994.
102	Bauchot ML. Requins. In: Fischer W, Bauchot ML, and Schneider M, editors. Fiches FAO d'identification pour les besoins de la pêche. Méditerranée et mer Noire. Zone de pêche 37. Vol. II. Rome: Commission des Communautés Européennes and FAO; 1987. pp. 769-843.
103	Bauchot ML. Chimeres. In: Fischer W, Bauchot ML, and Schneider M, editors. Fiches FAO d'identification pour les besoins de la pêche. Méditerranée et mer Noire. Zone de pêche 37. Vol. II. Rome: Commission des Communautés Européennes and FAO; 1987. pp. 887-890.
